# Supplementary material for: Branched-chain amino acid metabolism supports Roseobacteraceae positive interactions in marine biofilms
Source: Appl Environ Microbiol. 2025 Feb 11;91(3):e02411-24. doi: 10.1128/aem.02411-24 (PMC11921356; doi:10.1128/aem.02411-24)
Supplement: Supplemental tables — Tables S1 to S5. [file aem.02411-24-s0002.xlsx]

## Sheet: Table S1
Table S1 Information of the complete genomes of four strains.
Strain name	Total length (bp)	Chromosomes	Plasmids	rRNA	tRNA	GC(%)	ORFs	KEGG-annotated ORFs	Data accession in NCBI
M597	4391804	1	6	12	57	64.68	4130	2393	CP081044-CP081050
S1616	6739401	1	3	9	53	58.85	6170	3264	CP128601-CP128604
T6124	5297488	2	4	15	65	66.36	4972	2815	CP154650-CP154655
W002	3707314	1	3	12	51	61.42	3611	2724	CP081126-CP081129

## Sheet: Table S2
Table S2 Information of the 16S V3-V4 amplicon sequences of cocultured S1616 and M597.
Sample name	Raw reads number	Raw tags	Clean tags	Effective tags	Total base (bp)	Average length (bp)
0d-1	90157	88491	86728	79647	32405049	407
0d-2	78481	75798	74286	67544	27396782	406
2d-1	87620	86366	84376	75380	30585305	406
2d-2	80469	79415	77795	67959	27603506	406
4d-1	83099	80187	78716	73524	29751568	405
4d-2	86277	83708	82206	77869	31477307	404
6d-1	92038	91204	89581	84609	34051031	402
6d-2	81084	79690	77991	68667	27970041	407
8d-1	86625	84606	83042	75582	30697158	406
8d-2	84588	83944	82223	73129	29551725	404
10d-1	88096	87351	85688	75177	30684108	408
10d-2	80025	77207	75640	67763	27389668	404
12d-1	83879	83665	81957	76292	30842573	404
12d-2	94774	94178	93244	72940	29206880	400
14d-1	69125	66640	65156	60031	24278258	404
14d-2	87252	83628	81984	72459	29279084	404

## Sheet: Table S3
Table S3 Information of the transcriptomes of the S1616-M97 coculture and the S1616 monoculture in D-gluconic acid.
Sample name	Read length (bp)	Raw reads number	Clean reads number	Raw bases number (bp)	Clean bases number (bp)	Data accession in CNCB
S1616M597-1	150	18570232	18142610	2785534800	2721391500	CRA013985
S1616M597-2	150	18857320	18106512	2828598000	2715976800	CRA013985
S1616M597-3	150	19417008	18434396	2912551200	2765159400	CRA013985
S1616-1	150	12936348	12576408	1940452200	1886461200	CRA013985
S1616-2	150	8127326	7895646	1219098900	1184346900	CRA013985
S1616-3	150	13754344	13368456	2063151600	2005268400	CRA013985

## Sheet: Table S4
Table S4 Information of the marine biofilm metagenomes used for in situ distribution analysis of four strains.
Sample name	Sample type	Sampling time	Sampling location	Reference	Data accession in NCBI
3-GP-10_1	Glass and plastic particles	NOV, 2021	Coastal water of the Huangdao Island (35.54, 120.08)	Qin et al., 2023	SAMN31761114
3-GP-10_2	Glass and plastic particles	NOV, 2021	Coastal water of the Huangdao Island (35.54, 120.08)	Qin et al., 2023	SAMN31761115
3-GP-10_3	Glass and plastic particles	NOV, 2021	Coastal water of the Huangdao Island (35.54, 120.08)	Qin et al., 2023	SAMN31761116
0.3-GP-10_1	Glass and plastic particles	NOV, 2021	Coastal water of the Huangdao Island (35.54, 120.08)	Qin et al., 2023	SAMN31761120
0.3-GP-10_2	Glass and plastic particles	NOV, 2021	Coastal water of the Huangdao Island (35.54, 120.08)	Qin et al., 2023	SAMN31761121
0.3-GP-10_3	Glass and plastic particles	NOV, 2021	Coastal water of the Huangdao Island (35.54, 120.08)	Qin et al., 2023	SAMN31761122
3-MP-10_1	Glass and plastic particles	NOV, 2021	Coastal water of the Huangdao Island (35.54, 120.08)	Qin et al., 2023	SAMN31761117
3-MP-10_2	Glass and plastic particles	NOV, 2021	Coastal water of the Huangdao Island (35.54, 120.08)	Qin et al., 2023	SAMN31761118
3-MP-10_3	Glass and plastic particles	NOV, 2021	Coastal water of the Huangdao Island (35.54, 120.08)	Qin et al., 2023	SAMN31761119
0.3-MP-10_1	Glass and plastic particles	NOV, 2021	Coastal water of the Huangdao Island (35.54, 120.08)	Qin et al., 2023	SAMN31761123
0.3-MP-10_2	Glass and plastic particles	NOV, 2021	Coastal water of the Huangdao Island (35.54, 120.08)	Qin et al., 2023	SAMN31761124
0.3-MP-10_3	Glass and plastic particles	NOV, 2021	Coastal water of the Huangdao Island (35.54, 120.08)	Qin et al., 2023	SAMN31761125
3-GP-20_1	Glass and plastic particles	NOV, 2021	Coastal water of the Huangdao Island (35.54, 120.08)	Qin et al., 2023	SAMN31761129
3-GP-20_2	Glass and plastic particles	NOV, 2021	Coastal water of the Huangdao Island (35.54, 120.08)	Qin et al., 2023	SAMN31761130
3-GP-20_3	Glass and plastic particles	NOV, 2021	Coastal water of the Huangdao Island (35.54, 120.08)	Qin et al., 2023	SAMN31761131
0.3-GP-20_1	Glass and plastic particles	NOV, 2021	Coastal water of the Huangdao Island (35.54, 120.08)	Qin et al., 2023	SAMN31761135
0.3-GP-20_2	Glass and plastic particles	NOV, 2021	Coastal water of the Huangdao Island (35.54, 120.08)	Qin et al., 2023	SAMN31761136
0.3-GP-20_3	Glass and plastic particles	NOV, 2021	Coastal water of the Huangdao Island (35.54, 120.08)	Qin et al., 2023	SAMN31761137
3-MP-20_1	Glass and plastic particles	NOV, 2021	Coastal water of the Huangdao Island (35.54, 120.08)	Qin et al., 2023	SAMN31761132
3-MP-20_2	Glass and plastic particles	NOV, 2021	Coastal water of the Huangdao Island (35.54, 120.08)	Qin et al., 2023	SAMN31761133
3-MP-20_3	Glass and plastic particles	NOV, 2021	Coastal water of the Huangdao Island (35.54, 120.08)	Qin et al., 2023	SAMN31761134
0.3-MP-20_1	Glass and plastic particles	NOV, 2021	Coastal water of the Huangdao Island (35.54, 120.08)	Qin et al., 2023	SAMN31761138
0.3-MP-20_2	Glass and plastic particles	NOV, 2021	Coastal water of the Huangdao Island (35.54, 120.08)	Qin et al., 2023	SAMN31761139
0.3-MP-20_3	Glass and plastic particles	NOV, 2021	Coastal water of the Huangdao Island (35.54, 120.08)	Qin et al., 2023	SAMN31761140
B-RSA1	Metal panels	APR, 2016	Red Sea (22.20, 39.03)	Zhang et al., 2019	SRX3823434
B-RSA2	Metal panels	APR, 2016	Red Sea (22.20, 39.03)	Zhang et al., 2019	SRX3823433
B-RSA3	Metal panels	APR, 2016	Red Sea (22.20, 39.03)	Zhang et al., 2019	SRX3823436
B-RSB1	Metal panels	APR, 2016	Red Sea (22.20, 39.04)	Zhang et al., 2019	SRX3823435
B-RSB2	Metal panels	APR, 2016	Red Sea (22.20, 39.04)	Zhang et al., 2019	SRX3823437
B-RSB3	Metal panels	APR, 2016	Red Sea (22.20, 39.04)	Zhang et al., 2019	SRX3823443
B-RSC1	Metal panels	APR, 2016	Red Sea (22.20, 39.05)	Zhang et al., 2019	SRX3823442
B-RSC2	Metal panels	APR, 2016	Red Sea (22.20, 39.05)	Zhang et al., 2019	SRX3823441
B-RSC3	Metal panels	APR, 2016	Red Sea (22.20, 39.05)	Zhang et al., 2019	SRX3823440
B-RSiii1	Metal panels	JUN, 2016	Red Sea (22.20, 39.04)	Zhang et al., 2019	SRX3823444
B-RSiii2	Metal panels	JUN, 2016	Red Sea (22.20, 39.04)	Zhang et al., 2019	SRX3823439
B-RSiii3	Metal panels	JUN, 2016	Red Sea (22.20, 39.04)	Zhang et al., 2019	SRX3823438
B-AL1	Metal panels	MAR, 2017	Hong Kong Water (22.34, 114.27)	Zhang et al., 2019	SRX3823419
B-AL2	Metal panels	MAR, 2017	Hong Kong Water (22.34, 114.27)	Zhang et al., 2019	SRX3823418
B-SS1	Metal panels	MAR, 2017	Hong Kong Water (22.34, 114.27)	Zhang et al., 2019	SRX3823417
B-SS2	Metal panels	MAR, 2017	Hong Kong Water (22.34, 114.27)	Zhang et al., 2019	SRX3823423
B-TI1	Metal panels	MAR, 2017	Hong Kong Water (22.34, 114.27)	Zhang et al., 2019	SRX3823421
B-TI2	Metal panels	MAR, 2017	Hong Kong Water (22.34, 114.27)	Zhang et al., 2019	SRX3823420
B-USA1	Plastic panels	NOV, 2017	Coastal water of the Sapelo Island (31.42, -81.30)	Zhang et al., 2019	SRX3823708
B-USA2	Plastic panels	NOV, 2017	Coastal water of the Sapelo Island (31.42, -81.30)	Zhang et al., 2019	SRX3823709
B-USA3	Plastic panels	NOV, 2017	Coastal water of the Sapelo Island (31.42, -81.30)	Zhang et al., 2019	SRX3823710
202009MG_1	Stone surfaces	SEP, 2020	Coastal water of the Maidao Island (36.05, 120.43)	Ding et al., 2023	SAMN22826277
202011MG_1	Stone surfaces	NOV, 2020	Coastal water of the Maidao Island (36.05, 120.43)	Ding et al., 2023	SAMN22826278
202101MG_1	Stone surfaces	JAN, 2021	Coastal water of the Maidao Island (36.05, 120.43)	Ding et al., 2023	SAMN22826279
202103MG_1	Stone surfaces	MAR, 2021	Coastal water of the Maidao Island (36.05, 120.43)	Ding et al., 2023	SAMN22826280
202105MG_1	Stone surfaces	MAY, 2021	Coastal water of the Maidao Island (36.05, 120.43)	Ding et al., 2023	SAMN22826281
202107MG_1	Stone surfaces	JUL, 2021	Coastal water of the Maidao Island (36.05, 120.43)	Ding et al., 2023	SAMN22826282
B-Beach1	Stone surfaces	MAY, 2017	Hong Kong Water (22.34, 114.27)	Zhang et al., 2019	SRX3823414
B-Beach2	Stone surfaces	MAY, 2017	Hong Kong Water (22.34, 114.27)	Zhang et al., 2019	SRX3823415
B-Rock1	Stone surfaces	MAY, 2017	Hong Kong Water (22.34, 114.27)	Zhang et al., 2019	SRX3823416
B-Rock2	Stone surfaces	MAY, 2017	Hong Kong Water (22.34, 114.27)	Zhang et al., 2019	SRX3823427
B-SY2	Stone surfaces	NOV, 2017	Sourth China Sea (18.23, 109.49)	Zhang et al., 2019	SRX3823720
B-SY4	Stone surfaces	NOV, 2017	Sourth China Sea (18.23, 109.49)	Zhang et al., 2019	SRX3823719
B-SY5	Stone surfaces	NOV, 2017	Sourth China Sea (18.23, 109.49)	Zhang et al., 2019	SRX3823718
B-HK13071	Plastic panels	JUL, 2013	Hong Kong Water (22.34, 114.27)	Zhang et al., 2019	SRX3809807
B-HK13072	Plastic panels	JUL, 2013	Hong Kong Water (22.34, 114.27)	Zhang et al., 2019	SRX3809808
B-HK13073	Plastic panels	JUL, 2013	Hong Kong Water (22.34, 114.27)	Zhang et al., 2019	SRX3809805
B-HK14071	Plastic panels	JUL, 2014	Hong Kong Water (22.34, 114.27)	Zhang et al., 2019	SRX3809806
B-HK14072	Plastic panels	JUL, 2014	Hong Kong Water (22.34, 114.27)	Zhang et al., 2019	SRX3809804
B-HK14073	Plastic panels	JUL, 2014	Hong Kong Water (22.34, 114.27)	Zhang et al., 2019	SRX3809803
B-HK15041	Plastic panels	APR, 2015	Hong Kong Water (22.34, 114.27)	Zhang et al., 2019	SRX3809819
B-HK15042	Plastic panels	APR, 2015	Hong Kong Water (22.34, 114.27)	Zhang et al., 2019	SRX3809809
B-HK15043	Plastic panels	APR, 2015	Hong Kong Water (22.34, 114.27)	Zhang et al., 2019	SRX3809813
B-HK15051	Plastic panels	MAY, 2015	Hong Kong Water (22.34, 114.27)	Zhang et al., 2019	SRX3809812
B-HK15052	Plastic panels	MAY, 2015	Hong Kong Water (22.34, 114.27)	Zhang et al., 2019	SRX3809811
B-HK15053	Plastic panels	MAY, 2015	Hong Kong Water (22.34, 114.27)	Zhang et al., 2019	SRX3809810
B-HK15071	Plastic panels	JUL, 2015	Hong Kong Water (22.34, 114.27)	Zhang et al., 2019	SRX3809818
B-HK15072	Plastic panels	JUL, 2015	Hong Kong Water (22.34, 114.27)	Zhang et al., 2019	SRX3809817
B-HK15073	Plastic panels	JUL, 2015	Hong Kong Water (22.34, 114.27)	Zhang et al., 2019	SRX3809816
B-HK15091	Plastic panels	SEP, 2015	Hong Kong Water (22.34, 114.27)	Zhang et al., 2019	SRX3809814
B-HK15092	Plastic panels	SEP, 2015	Hong Kong Water (22.34, 114.27)	Zhang et al., 2019	SRX3809815
B-HK16041	Plastic panels	APR, 2016	Hong Kong Water (22.34, 114.27)	Zhang et al., 2019	SRX3809916
B-HK16042	Plastic panels	APR, 2016	Hong Kong Water (22.34, 114.27)	Zhang et al., 2019	SRX3809917
B-HK16043	Plastic panels	APR, 2016	Hong Kong Water (22.34, 114.27)	Zhang et al., 2019	SRX3809918
B-HK16051	Plastic panels	MAY, 2016	Hong Kong Water (22.34, 114.27)	Zhang et al., 2019	SRX3809924
B-HK16052	Plastic panels	MAY, 2016	Hong Kong Water (22.34, 114.27)	Zhang et al., 2019	SRX3809923
B-HK16053	Plastic panels	MAY, 2016	Hong Kong Water (22.34, 114.27)	Zhang et al., 2019	SRX3809920
B-HK16061	Plastic panels	JUN, 2016	Hong Kong Water (22.34, 114.27)	Zhang et al., 2019	SRX3809919
B-HK16062	Plastic panels	JUN, 2016	Hong Kong Water (22.34, 114.27)	Zhang et al., 2019	SRX3809922
B-HK16063	Plastic panels	JUN, 2016	Hong Kong Water (22.34, 114.27)	Zhang et al., 2019	SRX3809921
B-HK16071	Plastic panels	JUL, 2016	Hong Kong Water (22.34, 114.27)	Zhang et al., 2019	SRX3809914
B-HK16072	Plastic panels	JUL, 2016	Hong Kong Water (22.34, 114.27)	Zhang et al., 2019	SRX3809913
B-HK16073	Plastic panels	JUL, 2016	Hong Kong Water (22.34, 114.27)	Zhang et al., 2019	SRX3809912
B-HK16081	Plastic panels	AUG, 2016	Hong Kong Water (22.34, 114.27)	Zhang et al., 2019	SRX3809909
B-HK16082	Plastic panels	AUG, 2016	Hong Kong Water (22.34, 114.27)	Zhang et al., 2019	SRX3809911
B-HK16083	Plastic panels	AUG, 2016	Hong Kong Water (22.34, 114.27)	Zhang et al., 2019	SRX3809915
B-HK16091	Plastic panels	SEP, 2016	Hong Kong Water (22.34, 114.27)	Zhang et al., 2019	SRX3809908
B-HK16092	Plastic panels	SEP, 2016	Hong Kong Water (22.34, 114.27)	Zhang et al., 2019	SRX3809907
B-HK16093	Plastic panels	SEP, 2016	Hong Kong Water (22.34, 114.27)	Zhang et al., 2019	SRX3809910
B-HK17061	Plastic panels	JUN, 2017	Hong Kong Water (22.34, 114.27)	Zhang et al., 2019	SRX3809801
B-HK17062	Plastic panels	JUN, 2017	Hong Kong Water (22.34, 114.27)	Zhang et al., 2019	SRX3809800
B-HK17063	Plastic panels	JUN, 2017	Hong Kong Water (22.34, 114.27)	Zhang et al., 2019	SRX3809799
B-HK17071	Plastic panels	JUL, 2017	Hong Kong Water (22.34, 114.27)	Zhang et al., 2019	SRX3809798
B-HK17072	Plastic panels	JUL, 2017	Hong Kong Water (22.34, 114.27)	Zhang et al., 2019	SRX3809797
B-HK17073	Plastic panels	JUL, 2017	Hong Kong Water (22.34, 114.27)	Zhang et al., 2019	SRX3809791
B-HK17091	Plastic panels	SEP, 2017	Hong Kong Water (22.34, 114.27)	Zhang et al., 2019	SRX3809792
B-HK17092	Plastic panels	SEP, 2017	Hong Kong Water (22.34, 114.27)	Zhang et al., 2019	SRX3809789
B-HK17093	Plastic panels	SEP, 2017	Hong Kong Water (22.34, 114.27)	Zhang et al., 2019	SRX3809790
B-HK17111	Plastic panels	NOV, 2017	Hong Kong Water (22.34, 114.27)	Zhang et al., 2019	SRX3809793
B-HK17112	Plastic panels	NOV, 2017	Hong Kong Water (22.34, 114.27)	Zhang et al., 2019	SRX3809795
B-TIANamp1	Plastic panels	DEC, 2017	Hong Kong Water (22.34, 114.27)	Zhang et al., 2019	SRX3809820
B-TIANamp2	Plastic panels	DEC, 2017	Hong Kong Water (22.34, 114.27)	Zhang et al., 2019	SRX3809821
B-AllPrep1	Plastic panels	DEC, 2017	Hong Kong Water (22.34, 114.27)	Zhang et al., 2019	SRX3809824
B-AllPrep2	Plastic panels	DEC, 2017	Hong Kong Water (22.34, 114.27)	Zhang et al., 2019	SRX3809825
B-DNeasy1	Plastic panels	DEC, 2017	Hong Kong Water (22.34, 114.27)	Zhang et al., 2019	SRX3809822
B-DNeasy2	Plastic panels	DEC, 2017	Hong Kong Water (22.34, 114.27)	Zhang et al., 2019	SRX3809823
B-C1	Plastic panels	DEC, 2017	Hong Kong Water (22.34, 114.27)	Zhang et al., 2019	SRX3809796
B-C2	Plastic panels	DEC, 2017	Hong Kong Water (22.34, 114.27)	Zhang et al., 2019	SRX3809794
B-PEEK1	Plastic panels	MAR, 2017	Hong Kong Water (22.34, 114.27)	Zhang et al., 2019	SRX3823426
B-PEEK2	Plastic panels	MAR, 2017	Hong Kong Water (22.34, 114.27)	Zhang et al., 2019	SRX3823422
B-PTFE1	Plastic panels	MAR, 2017	Hong Kong Water (22.34, 114.27)	Zhang et al., 2019	SRX3823412
B-PTFE2	Plastic panels	MAR, 2017	Hong Kong Water (22.34, 114.27)	Zhang et al., 2019	SRX3823413
B-PVC1	Plastic panels	MAR, 2017	Hong Kong Water (22.34, 114.27)	Zhang et al., 2019	SRX3823424
B-PVC2	Plastic panels	MAR, 2017	Hong Kong Water (22.34, 114.27)	Zhang et al., 2019	SRX3823425
B-YSO	Plastic panels	JUN, 2017	Yung Shu O Bay (22.43, 114.28)	Zhang et al., 2019	SRX3809802
B-ECS2	Plastic panels	AUG, 2017	East China Sea (30.70, 122.82)	Zhang et al., 2019	SRX3823712
B-ECS3	Plastic panels	AUG, 2017	East China Sea (30.70, 122.82)	Zhang et al., 2019	SRX3823715
B-ECS4	Plastic panels	AUG, 2017	East China Sea (30.70, 122.82)	Zhang et al., 2019	SRX3823714
B-ECS5	Plastic panels	AUG, 2017	East China Sea (30.70, 122.82)	Zhang et al., 2019	SRX3823716
B-ECS6	Plastic panels	AUG, 2017	East China Sea (30.70, 122.82)	Zhang et al., 2019	SRX3823717
B-ECS7	Plastic panels	AUG, 2017	East China Sea (30.70, 122.82)	Zhang et al., 2019	SRX3823713
B-ZH1	Plastic panels	JUL,2017	Sourth China Sea (21.70, 114.35)	Zhang et al., 2019	SRX3823429
B-ZH2	Plastic panels	JUL,2017	Sourth China Sea (21.70, 114.35)	Zhang et al., 2019	SRX3823430
B-ZH3	Plastic panels	JUL,2017	Sourth China Sea (21.70, 114.67)	Zhang et al., 2019	SRX3823431
B-ZH4	Plastic panels	JUL,2017	Sourth China Sea (21.70, 114.67)	Zhang et al., 2019	SRX3823432
B-ZH5	Plastic panels	JUL,2017	Sourth China Sea (21.70, 114.67)	Zhang et al., 2019	SRX3823428
B-SCS	Plastic panels	JAN, 2018	Sourth China Sea (14.00, 116.00 )	Zhang et al., 2019	SRX3823711

## Sheet: Table S5
Table S5 Primers used for gene mutation.
Primers	Sequence (5' →3')
leuC-up-F	GTCAGAGCTCCCATGAACATCATCGAGC
leuC-up-R	GACGGCCTTCATCGATGTAGAGCAGACC
leuC-down-F	CTACATCGATGAAGGCCGTCAGGGTCAC
leuC-down-R	ACTGACTAGTTCGAAGGTCAGCTCATCC
leuD-up-F	GTCAGAGCTCATCGAGAACGACACCACC
leuD-up-R	TTTCAAAGGTTGCGACACCGGTCAGGGTC
leuD-down-F	CGGTGTCGCAACCTTTGAAAGCAAGATG
leuD-down-R	ACTGACTAGTCATTCGTTCGGACTATCG
